# Supplementary material for: Dynamic Behavior of the Stenting & Shielding Hernia System Fosters Neomyogenesis in Experimental Porcine Model
Source: Bioengineering (Basel). 2025 Aug 19;12(8):883. doi: 10.3390/bioengineering12080883 (PMC12383935; doi:10.3390/bioengineering12080883)
Supplement: Supplementary file 1 [file bioengineering-12-00883-s001.zip]

Archive with 1 entries (1 files):
- bioengineering-3687394-SM.pdf
